# Supplementary material for: The Viromes of Mosquitoes from the Natural Landscapes of Western Siberia
Source: Viruses. 2023 Sep 8;15(9):1896. doi: 10.3390/v15091896 (PMC10537626; doi:10.3390/v15091896)
Supplement: Supplementary file 1 [file viruses-15-01896-s001.zip]

Archive with 1 entries (1 files):
- viruses-2530126-supplementary.pdf
